# Supplementary material for: A Silane Cross-Linked Cellulose-Based Separator for Long-Life Lithium Metal Batteries Application
Source: Polymers (Basel). 2025 Apr 28;17(9):1203. doi: 10.3390/polym17091203 (PMC12073682; doi:10.3390/polym17091203)
Supplement: Supplementary file 1 [file polymers-17-01203-s001.zip]

Archive with 1 entries (1 files):
- polymers-3593214-supplementary.pdf
